# Supplementary material for: Anti–PD-L1–IFN-α–adjuvanted HBsAg vaccine overcomes HBV immune tolerance through targeting both DCs and macrophages
Source: JCI Insight. 2025 Dec 8;10(23):e198097. doi: 10.1172/jci.insight.198097 (PMC12890514; doi:10.1172/jci.insight.198097)
Supplement: Supporting data values [file jciinsight-10-198097-s181.xlsx]

## Sheet: Fig. 1A
	Naïve	HBV carrier
	3931	5863
	4568	5799
	4090	5804
	4410	5474
	4344	5658

## Sheet: Fig. 1B
	Naïve	HBV carrier
	1554	2345
	1796	2494
	1466	2492
	1726	2277
	1699	2260

## Sheet: Fig. 1C
		CD4+ T	CD8+ T	B cell	CD169+F4/80- MΦ	CD169-F4/80+ MΦ	CD169+F4/80+ MΦ	rDC	mDC
		278	344	396	2215	2345	3735	2442	5863
		244	331	353	2133	2494	3005	2288	5799
		274	348	391	2105	2492	3396	2356	5804
		245	331	336	1959	2277	2981	2226	5474
		249	325	341	2017	2260	3041	2170	5658

## Sheet: Fig. 1E
	μg/mL	CD4+ T				CD8+ T				B cell				CD169+ F4/80- MΦ				CD169+ F4/80+ MΦ				CD169- F4/80+ MΦ				rDC				mDC
	0.0064	22.2	20.7	20.9	20.7	74	74.8	73	71.3	23.1	23.3	22.1	24.1	194	165	178	198	368	364	360	366	240	231	187	168	410	397	407	378	908	930	900	894
	0.032	22	23.6	22.6	22.7	78.5	78.7	75.9	78.3	30.1	27.8	29.1	31.1	172	190	220	195	395	397	379	415	204	199	215	205	347	385	377	372	897	899	873	904
	0.16	27.5	27.7	27.8	27.1	79.2	79	79.2	79.3	43	39.5	42.3	40.9	249	240	223	249	558	551	531	522	304	274	262	230	413	394	430	406	1083	1048	1030	974
	0.8	37.5	31.1	29.7	29.9	81.4	79.1	80.7	81.5	47.8	54	50.6	55.5	383	341	328	347	678	705	683	678	296	319	365	305	502	474	438	431	1199	1113	1141	1103

## Sheet: Fig. 1F
	μg/mL	CD4+ T				CD8+ T				B cell				CD169+ F4/80- MΦ				CD169- F4/80+ MΦ				CD169+ F4/80+ MΦ				rDC				mDC
	0.0064	40.6	42.1	39.3	38.7	99.4	97.5	96.3	99	63.3	62.8	59	62.7	103	84.4	96	101	121	115	129	124	153	123	118	127	40.2	45.8	31.2	32.3	18.1	14	15	17
	0.032	40.1	39.3	40	40.6	94.7	96.8	95.3	94.5	67.7	65.6	69	68.9	100	79.1	87.6	79.3	117	108	123	114	135	135	160	161	36.8	38.7	36.7	39.9	18.8	19.3	18.7	15.9
	0.16	43.9	42.6	42.9	44.9	99.8	98.5	98.1	99.2	76.5	75	75.6	76.6	98.3	81.2	145	144	117	147	130	128	146	177	188	200	42.5	39.4	40	36.4	17.7	18.9	18.9	18.2
	0.8	43.2	43.3	42.1	44.3	103	99.6	94.2	96.5	92.2	86.1	88.2	82.6	98.3	138	110	102	140	126	152	141	182	188	168	180	50.4	49.2	35.5	46.6	16.4	21.1	14.4	14.7

## Sheet: Fig. 2B
		PBS	HBsAg-FITC	aPD-L1-IFNα mix HBsAg-FITC
		17.6	18.1	22.4
		17.9	20.1	22.3
		23.5	18.4	26
		17.4	20	29.5
		22.8	19.3	33.2

## Sheet: Fig. 2C
		PBS	HBsAg-FITC	aPD-L1-IFNα mix HBsAg-FITC
		35.2	40.4	42.6
		38.6	39.5	45.4
		37.8	40.4	50.2
		37.9	42.4	52.5
		38.8	40.5	51.3

## Sheet: Fig. 2D
		PBS	HBsAg-FITC	aPD-L1-IFNα mix HBsAg-FITC
		38.5	71.7	73.3
		23.3	77.5	72.3
		35.3	62	89.1
		29.2	56.8	95.9
		40.2	25.9	80.8

## Sheet: Fig. 2E
		PBS	HBsAg-FITC	aPD-L1-IFNα mix HBsAg-FITC
		29.5	45.7	48.6
		43.9	30.7	57.1
		40	47	54.4
		34.9	36.7	56.2
		35.6	40.3	54.8

## Sheet: Fig. 2G
		PBS	IFNα-Fc	aPD-L1-IFNα
		8591	14495	22704
		10522	15388	23259
		14638	14334	23612
		12702	16927	22272
		11604	15722	22673

[truncated: 96 more sheets: Fig. 2H, Fig. 2I, Fig. 2J, Fig. 3B, Fig. 3C, Fig. 3D, Fig. 3E, Fig. 3F, Fig. 3G, Fig. 3H, Fig. 3I, Fig. 3J, Fig. 4A, Fig. 4B, Fig. 4C, Fig. 4D, Fig. 4E, Fig. 4F, Fig. 4G, Fig. 4H …]
